# Supplementary material for: Integrated multi-omics deciphers sepsis immune dysregulation: a dual-pathway targeted small-molecule therapy improves survival and ameliorates multi-organ dysfunction
Source: Front Immunol. 2026 May 15;17:1809540. doi: 10.3389/fimmu.2026.1809540 (PMC13218904; doi:10.3389/fimmu.2026.1809540)
Supplement: Supplementary Table S1 — RT-qPCR primers of mRNA. [file Table1.xlsx]

## Sheet: Sheet1
Gene name	Forward primer (5'-3')	Reverse primer (5'-3')	Product length (bp)	mRNA
Homo sapiens
Il1b	TCTTCCTGGGAGGGACCAAA	AGCCCTAGGGATTGAGTCCA	122	NM_000576.3
Il6	CCCCTGACCCAACCACAAAT	GCTACATTTGCCGAAGAGCC	144	NM_000600.5
Nos2	AGGTCCAAATCTTGCCTGGG	ATCTGGAGGGGTAGGCTTGT	81	NM_000625.4
Tnf	CCCATCTATCTGGGAGGGGT	GCGTTTGGGAAGGTTGGATG	156	NM_000594.4
Il10	AAGACCCAGACATCAAGGCG	AGGCATTCTTCACCTGCTCC	135	NM_000572.3
Arg1	ACTGGAGAGCTCAAGTGCAG	CTGTAGGGCCTTCTTCCACC	127	NM_000045.4
Tgfb1	GGCACTGTTGAAGTGCCTTAC	GGGCAGGAACTCCTCCCTTA	136	NM_000660.7
Nos3	TCCAGAGGCTGCAAGGATTC	TTCCAGATTAAGGCGGACCC	106	NM_000603.5
Rela	GCGAATGGCTCGTCTGTAGT	GGGCTGCTCAATGATCTCCA	152	NM_021975.4
Mapk14	CCAGGGGCTGAGCTTTTGAA	CGCAAAGTTCATCTTCGGCA	90	NM_139012.3
Stat3	TCTGCCGGAGAAACAGTTGG	AGGTACCGTGTGTCAAGCTG	83	NM_139276.3
Mtor	CGCGAACCTCAGGGCAA	CTGGTTTCCTCATTCCGGCT	128	NM_004958.4
Foxo3a	GCACGTCTTCAGGTCCTCC	AGAAGGAGAGTTGGTTATCCCG	119	NM_001455.4
Yap1	CCCTCGTTTTGCCATGAACC	GTTGCTGCTGGTTGGAGTTG	122	NM_001130145.3
Wwtr1	GCCCTTTCTAACCTGGCTGT	CCAAGAGGCCCAGGAAATGT	78	NM_015472.6
Ctnnb1	CTGAGGAGCAGCTTCAGTCC	GGCCATGTCCAACTCCATCA	175	NM_001904.4
Mus musculus
Il1b	TGCCACCTTTTGACAGTGATG	TGATGTGCTGCTGCGAGATT	138	NM_008361.4
Il6	GGAGTCACAGAAGGAGTGGC	CGCACTAGGTTTGCCGAGTA	107	NM_031168.2
Nos2	TCCTGGACATTACGACCCCT	AGGCCTCCAATCTCTGCCTA	93	NM_010927.4
Tnf	GGACAGTGACCTGGACTGTG	GAGGCAACCTGACCACTCTC	127	NM_013693.3
Il10	CCAAGGTGTCTACAAGGCCA	GCTCTGTCTAGGTCCTGGAGT	136	NM_010548.2
Arg1	ACATTGGCTTGCGAGACGTA	ATCACCTTGCCAATCCCCAG	109	NM_007482.3
Tgfb1	ACTGGAGTTGTACGGCAGTG	GGGGCTGATCCCGTTGATTT	123	NM_011577.2
Nos3	AGATGCCCAACCCAAACCTT	AGGTGTCTGGGACTCACTGT	114	NM_008713.4
Rela	AGTGCGTACACATTCTGGGG	GCACCTCCGAAAGCGAGATA	103	NM_009045.5
Mapk14	GCCGATGGGAACTGTCATCT	AGAAGCCAAAGTGGCAAGGT	101	NM_011951.3
Stat3	AGCTCGGGGTTGGTTGTTAG	AAGTGCAGAGCCAGGAGTTC	105	NM_213659.4
Mtor	CCGCTACTGTGTCTTGGCAT	CAGCTCGCGGATCTCAAAGA	118	NM_020009.2
Foxo3a	GGGAGGAGGAGGAATGTGGA	GGCTCCTTCCCTTCAGGAAC	157	NM_001376967.1
Yap1	TTCGGCAGGCAATACGGAAT	TGCTCCAGTGTAGGCAACTG	94	NM_001171147.1
Wwtr1	GGAGGGCCCTATCATTCACG	GGATTGACGGTCATGGGTGT	152	NM_133784.3
Ctnnb1	GTCAGCTCGTGTCCTGTGAA	GCTGAGCTTCAGGTACCCTC	144	NM_007614.4
Gapdh	TTCCATCCCAGACCCCCATA	GTGGGTGCAGCGAACTTTAT	89	NM_001411840.1
Ly6g	GCAGCACATGAAAGAGGCAG	CATAGGAACCCTGCAGGACC	85	NM_001310438.1
S100a8	AGAAGGCCTTGAGCAACCTC	TCTGCACAAACTGAGGACACT	126	NM_013650.2
Csf3r	AAACCGACCCACTGGGATTC	GCTCTCAAGCACCTGACCAT	159	NM_007782.4
Ly6c	ACTTCCTGCCCAGCAGTTAC	AAAGAAAGGCACTGACGGGT	116	NM_010741.4
Cd14	AGATTGGTCCAGCGCTTTCA	GAACTGCCCCAGATCTGCTT	118	NM_009841.4
Ccr2	GTTCAGCTGCCTGCAAAGAC	ATGCCGTGGATGAACTGAGG	135	NM_009915.2
Cd19	ACCAGTTGGCAGGATGATGG	GCTGAGGAGCTGCATAGAGG	128	NM_009844.3
Ms4a1	CCTTTCCCAGCAGAGCCTAC	TCATGATTTGGACAGCCCCC	145	NM_007641.6
Cd79a	GACTCACTGGGAGACGATGC	AAGTTCACCGTCAGGGATGG	141	NM_007655.4
Ncr1	GTTGAGAACAGCAGCCTTGC	CCAGAAGGCGGAGTCCTTTT	108	NM_010746.3
Klrd1	GTGTTTGCCTGGACAAGTGG	GCTGGAATTCTGCGAAGCAC	110	NM_010654.4
Gzmb	ATGGCCCCAATGGGCAAATA	CCGAAAGGAAGCACGTTTGG	153	NM_013542.3
Rictor	GGACGCCTCCCTGTTCTTAG	AGGAGTTCAATGCAGACGCA	93	NM_030168.3
Akt2	ACCCCCAGACCGATATGACA	ATGCTTGTGTCCTGTGGTGG	125	NM_001110208.2
Frs2	GAGACGACGGTACATCTCGG	TCTTCGCTCTGAACGCCTTG	102	NM_177798.4
Mtor	CCGCTACTGTGTCTTGGCAT	CAGCTCGCGGATCTCAAAGA	118	NM_020009.2
Fgfr3	ACAGGTGGTCATGGCAGAAG	GGTCCTTGTCAGTCGCATCA	104	NM_008010.5
Ppp3ca	AGTCTTGGTTGTGGCTTGCT	ACTGCACTATGGTGTCGTGTT	81	NM_008913.6
Pik3r1	GAAGGTAGACAGGGCCGAAG	GACGCGGCTCTCTGATACAT	153	NM_001077495.2
Fgf18	GGGCGATAGGATTCCACTGT	TCAAGTCCTCCTCTGGGGAT	133	NM_008005.2
Btg2	CCCTTCGTGTTTCGTGGACT	AGGGGATGCAATGGAAGCAA	110	NM_007570.2
Map3k7	GGCGTGTTCTGAATGCCAAA	CATCTGCTGCAACACGACAG	103	NM_172688.3
Mapk1	CAGTGGTTCCTCCCTGTTCT	GTGCCTTATGTCCTAGCCTCC	138	NM_011949.3
Fosl2	TCCAGGGCCTTGAGGGAATA	AAGATGAATGAGGGAGGGCG	119	NM_008037.4
Rela	AGTGCGTACACATTCTGGGG	GCACCTCCGAAAGCGAGATA	103	NM_009045.5
Mapk9	TCACCTTAAATCCTGCCCACG	AGCCTGCCGCTTCATTCTAT	126	NM_207692.2
Irak1	TACAAAGTGATGGACGCCCTG	TGAACGAGGTCAGCTACGC	164	NM_001177975.1
Il6	GGAGTCACAGAAGGAGTGGC	CGCACTAGGTTTGCCGAGTA	107	NM_031168.2
Mapk8	GCCCAGGCACCTTTGGTATT	TGATTGTGAGCTCCAAGGGG	122	NM_001310454.2
Hdac2	GACCCCAAAGGAGCCAAGTC	TCGTCTCACTTTTCGAGGTTCC	83	NM_008229.2
