# Supplementary material for: Integrated multi-omics deciphers sepsis immune dysregulation: a dual-pathway targeted small-molecule therapy improves survival and ameliorates multi-organ dysfunction
Source: Front Immunol. 2026 May 15;17:1809540. doi: 10.3389/fimmu.2026.1809540 (PMC13218904; doi:10.3389/fimmu.2026.1809540)
Supplement: Supplementary Table S2 — RT-qPCR primers of miRNA. [file Table2.xlsx]

## Sheet: Sheet1
miRNA	miRNA sequences (5'→3')	Stem-loop reverse transcription primers (5'→3')	Forward primer (5'→3')	General reverse primer (5'→3')
mmu-miR-143-3p	UGAGAUGAAGCACUGUAGCUC	GTCGTATCCAGTGCAGGGTCCGAGGTATTCGCACTGGATACGACGAGCT	GTGAGATGAAGCACTGT	GTGCAGGGTCCGAGGT
mmu-miR-100-5p	AACCCGUAGAUCCGAACUUGUG	GTCGTATCCAGTGCAGGGTCCGAGGTATTCGCACTGGATACGACCACAA	AACCCGTAGATCCGAAC
mmu-miR-21-5p	UAGCUUAUCAGACUGAUGUUGA	GTCGTATCCAGTGCAGGGTCCGAGGTATTCGCACTGGATACGACTCAAC	GTAGCTTATCAGACTGATG
mmu-miR-4433b-5p	AUGUCCCACCCCCACUCCUGU	GTCGTATCCAGTGCAGGGTCCGAGGTATTCGCACTGGATACGACACAGGA	ATGTCCCACCCCCACT
mmu-miR-1275	GUGGGGGAGAGGCUGUC	GTCGTATCCAGTGCAGGGTCCGAGGTATTCGCACTGGATACGACGACAGC	GTGGGGGAGAGG
mmu-miR-3168	GAGUUCUACAGUCAGAC	GTCGTATCCAGTGCAGGGTCCGAGGTATTCGCACTGGATACGACGTCTGA	GGGAGTTCTACAGTCA
U6		GTCGTATCCAGTGCAGGGTCCGAGGTATTCGCACTGGATACGACAAAATATGGAAC	CTCGCTTCGGCAGCACA
