# Supplementary material for: Integrated multi-omics deciphers sepsis immune dysregulation: a dual-pathway targeted small-molecule therapy improves survival and ameliorates multi-organ dysfunction
Source: Front Immunol. 2026 May 15;17:1809540. doi: 10.3389/fimmu.2026.1809540 (PMC13218904; doi:10.3389/fimmu.2026.1809540)
Supplement: Supplementary Table S3 — The quantitative results of biochemical markers in Figures 7B–E. [file Table3.xlsx]

## Sheet: Sheet1
Fig.7 B
ALT(U/L)	Sham	CLP	CLP+C1	CLP+C2
1	32.85	256.6	138.83	77.01
2	36.41	239.37	165.37	74.32
3	45.5	242.71	140.54	84.9
4	34.22	248.55	152.18	76.45
5	42.27	243.92	144.33	81.02
Mean ± SD	38.25±5.42	246.23±6.67	148.25±10.86	78.74±4.21
Fig.7 C
AST(U/L)	Sham	CLP	CLP+C1	CLP+C2
1	91.16	840.62	637	150.54
2	156.39	824.38	731.36	220.54
3	115.79	881.47	581.41	269.41
4	102.45	852.15	662.54	198.72
5	139.75	845.48	637.29	228.24
Mean ± SD	121.11±26.77	848.82±20.93	649.92±54.34	213.49±43.52
Fig.7 D
BUN(mg/dl)	Sham	CLP	CLP+C1	CLP+C2
1	23.49	115.82	98.19	33.91
2	21.67	124.47	102.17	41.19
3	27.18	117.49	93.36	33.52
4	22.85	118.63	96.82	35.47
5	25.36	119.89	99.01	36.96
Mean ± SD	24.11±2.17	119.26±3.28	97.91±3.21	36.21±3.1
Fig.7 E
CREA(μmol/L)	Sham	CLP	CLP+C1	CLP+C2
1	25.51	89.98	32.34	17.55
2	23.54	82.36	34.55	16.99
3	26.82	84.79	37.49	13.75
4	24.67	85.12	33.87	15.82
5	25.92	86.29	35.7	16.39
Mean ± SD	25.29±1.25	85.71±2.78	34.79±1.94	16.1±1.46
