# Supplementary material for: Integrated multi-omics deciphers sepsis immune dysregulation: a dual-pathway targeted small-molecule therapy improves survival and ameliorates multi-organ dysfunction
Source: Front Immunol. 2026 May 15;17:1809540. doi: 10.3389/fimmu.2026.1809540 (PMC13218904; doi:10.3389/fimmu.2026.1809540)
Supplement: Supplementary Table S4 — The quantitative histopathological injury scores of the heart in Figure 9A. [file Table4.xlsx]

## Sheet: Sheet1
Heart	Replicate	Edema	Inflammatory cell infiltration	Total Score
Sham	1	0	0	0
	2	0	0	0
	3	0	0	0
	4	0	0	0
	5	0	0	0
CLP	1	0	1	1
	2	0	0	0
	3	0	1	1
	4	0	0	0
	5	0	0	0
Verteporfin alone	1	0	1	1
	2	0	0	0
	3	0	0	0
	4	0	1	1
	5	0	0	0
LGK-974 alone	1	0	0	0
	2	0	1	1
	3	0	0	0
	4	0	0	0
	5	0	1	1
CLP+C1	1	0	0	0
	2	0	0	0
	3	0	1	1
	4	0	0	0
	5	0	0	0
C1+Verteporfin	1	0	0	0
	2	0	0	0
	3	0	0	0
	4	0	0	0
	5	0	0	0
C1+LGK-974	1	0	0	0
	2	0	0	0
	3	0	1	1
	4	0	0	0
	5	0	0	0
CLP+C2	1	0	0	0
	2	0	0	0
	3	0	0	0
	4	0	0	0
	5	0	0	0
