# Supplementary material for: Integrated multi-omics deciphers sepsis immune dysregulation: a dual-pathway targeted small-molecule therapy improves survival and ameliorates multi-organ dysfunction
Source: Front Immunol. 2026 May 15;17:1809540. doi: 10.3389/fimmu.2026.1809540 (PMC13218904; doi:10.3389/fimmu.2026.1809540)
Supplement: Supplementary Table S6 — The quantitative histopathological injury scores of the lung in Figure 9A. [file Table6.xlsx]

## Sheet: Sheet1
Lung	Replicate	Alveolar wall thickening	Hemorrhage	Congestion	Inflammatory cell infiltration	Total Score
Sham	1	1	0	0	0	1
	2	1	0	0	0	1
	3	1	0	0	1	2
	4	1	0	0	0	1
	5	1	0	0	0	1
CLP	1	1	2	3	3	9
	2	4	1	3	2	10
	3	4	2	2	3	11
	4	3	2	3	4	12
	5	2	2	3	3	10
Verteporfin alone	1	3	3	2	1	9
	2	2	3	1	2	8
	3	3	4	1	1	9
	4	3	3	2	2	10
	5	3	3	2	1	9
LGK-974 alone	1	3	2	1	4	10
	2	2	2	2	3	9
	3	3	1	2	4	10
	4	2	1	2	3	8
	5	2	1	2	4	9
CLP+C1	1	2	1	2	2	7
	2	2	1	2	2	7
	3	1	1	2	2	6
	4	2	1	2	2	7
	5	2	1	2	2	7
C1+Verteporfin	1	1	2	1	1	5
	2	1	3	1	1	6
	3	0	2	1	1	4
	4	1	2	1	1	5
	5	1	2	1	1	5
C1+LGK-974	1	2	0	2	1	5
	2	2	0	3	1	6
	3	1	0	2	1	4
	4	2	0	3	1	6
	5	2	0	2	1	5
CLP+C2	1	1	0	0	1	2
	2	1	0	1	1	3
	3	2	0	0	0	2
	4	1	0	1	1	3
	5	1	0	0	0	1
