# Supplementary material for: Integrated multi-omics deciphers sepsis immune dysregulation: a dual-pathway targeted small-molecule therapy improves survival and ameliorates multi-organ dysfunction
Source: Front Immunol. 2026 May 15;17:1809540. doi: 10.3389/fimmu.2026.1809540 (PMC13218904; doi:10.3389/fimmu.2026.1809540)
Supplement: Supplementary Table S7 — The quantitative histopathological injury scores of the kidney in Figure 9A. [file Table7.xlsx]

## Sheet: Sheet1
Kidney	Replicate	Glomerular mesangial matrix hyperplasia	Renal tubule dilation	Tubular epithelial edema	Connective tissue hyperplasia	Congestion	Inflammatory infiltration	Total Score
Sham	1	0	0	0	0	1	0	1
	2	0	0	0	0	1	1	2
	3	0	0	0	0	1	0	1
	4	0	0	0	0	1	1	2
	5	0	0	0	0	1	0	1
CLP	1	4	1	1	3	1	3	13
	2	3	2	2	2	1	3	13
	3	4	1	1	3	2	3	14
	4	3	1	1	2	2	3	12
	5	3	1	1	3	1	3	12
Verteporfin alone	1	1	2	3	2	3	2	13
	2	2	1	3	1	4	1	12
	3	1	2	3	2	2	1	11
	4	2	1	4	2	3	1	13
	5	1	1	3	1	4	1	11
LGK-974 alone	1	3	3	2	1	1	1	11
	2	4	2	2	1	2	1	12
	3	3	4	1	0	1	1	10
	4	2	3	2	1	2	1	11
	5	4	3	2	2	1	1	13
CLP+C1	1	1	1	2	1	1	2	8
	2	1	0	2	1	2	2	8
	3	0	1	1	1	1	3	7
	4	1	1	0	1	2	3	8
	5	1	1	2	0	1	3	8
C1+Verteporfin	1	0	1	0	0	1	3	5
	2	1	1	1	1	1	2	7
	3	1	1	1	1	0	1	5
	4	1	1	1	0	1	2	6
	5	0	1	1	1	1	2	6
C1+LGK-974	1	0	1	2	0	2	1	6
	2	1	1	1	0	1	1	5
	3	0	1	1	0	2	2	6
	4	1	1	0	0	2	1	5
	5	1	1	1	0	1	1	5
CLP+C2	1	0	0	1	0	1	1	3
	2	0	1	0	0	1	0	2
	3	1	0	0	1	0	1	3
	4	0	0	0	0	1	0	1
	5	0	1	0	0	1	1	3
